# Supplementary material for: Genome-Wide Expression Profile in People with Optic Neuritis Associated with Multiple Sclerosis
Source: Biomedicines. 2023 Aug 7;11(8):2209. doi: 10.3390/biomedicines11082209 (PMC10452153; doi:10.3390/biomedicines11082209)
Supplement: Supplementary file 1 [file biomedicines-11-02209-s001.zip]

Archive with 5 entries (5 files):
- Supplemental table S1.pdf
- Supplemental table S2.pdf
- Supplemental table S3.pdf
- Supplemental table S4.pdf
- Supplemental table S5.pdf
